# Supplementary material for: Alzheimer-mutant γ-secretase complexes stall amyloid β-peptide production
Source: eLife. 2025 Feb 11;13:RP102274. doi: 10.7554/eLife.102274 (PMC11813224; doi:10.7554/eLife.102274)
Supplement: Figure 1—figure supplement 2—source data 2. [file elife-102274-fig1-figsupp2-data2.zip]

Archive with 1 entries (1 files):
- Figure 1-Figure supplement 2-source data 2.pptx
