# Supplementary material for: Alzheimer-mutant γ-secretase complexes stall amyloid β-peptide production
Source: eLife. 2025 Feb 11;13:RP102274. doi: 10.7554/eLife.102274 (PMC11813224; doi:10.7554/eLife.102274)
Supplement: Figure 4—figure supplement 1—source data 2. [file elife-102274-fig4-figsupp1-data2.zip]

Archive with 3 entries (3 files):
- C99 (FLAG).tif
- GAPDH.tif
- PSEN1.tif
